# Supplementary material for: Fecal Microbiota Dynamics Reveal the Feasibility of Early Weaning of Yak Calves under Conventional Grazing System
Source: Biology (Basel). 2021 Dec 26;11(1):31. doi: 10.3390/biology11010031 (PMC8773362; doi:10.3390/biology11010031)
Supplement: Supplementary file 1 [file biology-11-00031-s001.zip]

Archive with 1 entries (1 files):
- biology-1493198-supplementary.pdf
